# Supplementary material for: Could the Risk of Chronic Degenerative Valve Disease (CDVD) in Dogs Depend on Exposure to Endocrine-Disrupting Chemicals Polluting the Environment?
Source: Animals (Basel). 2025 Nov 28;15(23):3443. doi: 10.3390/ani15233443 (PMC12691118; doi:10.3390/ani15233443)
Supplement: Supplementary file 1 [file animals-15-03443-s001.zip]

Archive with 1 entries (1 files):
- animals-3920756-supplementary.pdf
